# Supplementary material for: Mechanical and Insulation Performance of Rigid Polyurethane Foam Reinforced with Lignin-Containing Nanocellulose Fibrils
Source: Polymers (Basel). 2024 Jul 25;16(15):2119. doi: 10.3390/polym16152119 (PMC11313736; doi:10.3390/polym16152119)
Supplement: Supplementary file 1 [file polymers-16-02119-s001.zip]

Archive with 1 entries (1 files):
- polymers-3097029-supplementary.pdf
